# Supplementary material for: Fibrillin microfibril structure identifies long-range effects of inherited pathogenic mutations affecting a key regulatory latent TGFβ-binding site
Source: Nat Struct Mol Biol. 2023 Apr 20;30(5):608–18. doi: 10.1038/s41594-023-00950-8 (PMC10191836; doi:10.1038/s41594-023-00950-8)
Supplement: Source Data Figs. 3 and 4 — Raw data for plots. [file 41594_2023_950_MOESM3_ESM.xlsx]

## Sheet: Figure 3B
Fibrillin microfibril measurements (nm)
Control	WMS	H1
60.874	54.956	55.808
57.499	57.492	54.962
59.183	58.338	60.88
57.492	60.035	57.517
59.183	55.808	58.338
59.189	56.704	54.956
56.672	60.053	58.393
61.72	55.118	58.393
60.035	57.492	57.492
60.035	56.647	58.338
61.72	54.962	57.492
63.416	54.962	59.183
60.053	52.59	58.344
58.362	60.88	54.117
58.338	54.982	59.183
59.75	59.183	55.801
56.368	56.704	59.183
57.517	49.89	54.117
55.249	58.344	59.238
52.995	54.17	57.517
52.995	55.801	61.743
55.249	58.338	60.029
59.25	54.348	56.653
58.067	56.39	59.189
55.827	56.365	58.344
59.207	58.056	62.565
57.517	51.295	57.499
55.238	60.353	60.88
57.499	52.419	58.344
60.88	56.94	59.183
58.344	54.674	56.647
59.183	52.422	58.362
54.11	56.931	59.207
57.499	56.368	60.029
57.499	57.517	59.28
58.344	57.561	59.189
62.565	53.55	54.298
54.956	55.801	50.729
59.238	52.419	53.031
56.672	54.677	56.41
60.029	55.813	56.41
58.338	54.113	55.238
58.344	51.856	57.503
58.338	54.7	57.669
54.962	53.547	58.62
58.344	56.376	55.249
55.859	49.601	58.62
59.238	56.435	54.11
59.183	52.983	60.885
54.962	54.677	58.62
55.808	53.031	58.62
60.898	57.517	57.503
56.804	51.292	54.11
55.014	51.868	57.492
63.416	52.986	57.503
57.517	56.368	58.63
55.827	59.758	57.499
57.492	53.265	58.338
58.344	52.447	58.344
55.859	52.447	58.344
56.704	56.672	58.344
59.207	55.827	56.653
59.207	54.956	59.189
60.874	60.927	56.647
60.082	53.325	57.492
55.801	55.961	57.548
60.898	59.189	57.648
56.653	52.447	57.499
55.859	60.035	59.207
57.499	55.808	58.081
53.272	51.574	56.929
58.362	49.103	53.031
57.499	53.506	56.466
60.898	54.122	57.495
55.808	54.122	56.368
55.808	54.157	56.998
57.499	54.11	59.194
56.653	53.031	56.365
58.344	55.284	59.75
59.189	56.376	51.492
58.067	56.41	52.984
58.059	54.122	52.237
59.75	54.122	53.364
59.747	55.249	53.746
55.378	55.238	53.36
54.677	53.175	48.85
57.495	52.983	50.358
58.62	52.609	54.519
60.321	54.867	53.359
58.362	54.11	48.851
56.653	54.883	54.862
55.808	53.736	62.012
60.053	52.607	61.25
56.672	53.36	57.499
59.207	55.994	57.548
56.647	52.984	60.029
58.338	56.746	58.344
60.035	57.118	60.874
55.827	54.491	58.338
59.189	62.758	59.189

## Sheet: Figure 4C
mass per microfibril repeat (kDA)
Fib	Fib + LTBP1
2923.23	3640.98
2973.02	3224.79
2421.79	3194.34
2167.5	2554.16
2487.57	3694.21
3196.24	3944.65
2779.51	3518.58
2973.38	3286.18
2678.91	3516.08
2907.24	2952.95
2854.25	2440.23
2962.15	3033.88
3121.23	3419.5
4073.83	3655.02
3706.85	3457.39
3453.32	3541.71
3312.28	3001.96
3316.96	3071.35
2631.85	3505.75
3168.87	2866.08
3012.66	3270.06
3449.25	3370.49
3014.05	3675.06
3125.43	4319.99
3342.73	3756.27
2979.56	3551.74
2666.12	3919.73
2704.78	4582.32
2982.9	4745.41
3296.54	3590.97
3035.3	3827.22
3168.64	3071.64
3303.49	2827.12
2992.89	2548.15
2430.35	2951.39
2840.77	3269.58
3128.63	3660.46
3056.32	3371.91
3042.87	3085.75
3277.01	3274.75
3309.29	3905.79
2901.36	3317.76
3019.31	2507.84
2932.03	3808.3
3041.87	3713.03
3282.91	3543.21
2899.39	3300.88
2959.11	3355.83
3213.59	3345.55
2941.65	2839.85
3308.47	3383.4
3666.32	4138.1
2970.99	2941.58
2770.7	3441.48
2955.75	3336.43
2963.75	2829.22
3576.69	4220.86
3669.08	3648.46
2689.98	3857.84
3001.8	3951.37
3673.18	3417.66
2820.35	3022.55
2940.39	3190.33
3031.87	3441.8
2950.92	3138.16
3205.73	3157.9
3104.23	3496.42
3136.92	3222.8
3117.42	3295.16
2978.78
2688.11
3264.34
3103.9
3407.17
2669.64
